# Supplementary material for: Nucleocapsid and Spike Proteins of the Coronavirus SARS-CoV-2 Induce IL6 in Monocytes and Macrophages—Potential Implications for Cytokine Storm Syndrome
Source: Vaccines (Basel). 2021 Jan 15;9(1):54. doi: 10.3390/vaccines9010054 (PMC7830532; doi:10.3390/vaccines9010054)
Supplement: Supplementary file 1 [file vaccines-09-00054-s001.zip]

Archive with 5 entries (4 files):
- vaccines-1061897-xml-sup/
- vaccines-1061897-xml-sup/DataSet S1.xls
- vaccines-1061897-xml-sup/Supplementary information_revision.doc
- vaccines-1061897-xml-sup/vaccines-1061897-xml-sup.doc
- vaccines-1061897-xml-sup/vaccines-1061897-xml-sup.pdf
