# Supplementary material for: Nucleocapsid and Spike Proteins of the Coronavirus SARS-CoV-2 Induce IL6 in Monocytes and Macrophages—Potential Implications for Cytokine Storm Syndrome
Source: Vaccines (Basel). 2021 Jan 15;9(1):54. doi: 10.3390/vaccines9010054 (PMC7830532; doi:10.3390/vaccines9010054)
Supplement: Supplementary file 1 [file vaccines-09-00054-s001.zip › vaccines-1061897-xml-sup/DataSet S1.xls]

## Sheet: Fig2A
donor	control	S protein	N protein
1	0.034	0.2	25.61
2	0	0.15	31.29
3	0.11	2.4	685.62
4	0.97	14.97	1577.18
5	1.21	2.46	483.42
6	0	178.03	1534.09
7	0.04	10.71	1633.89
Group	N	Missing	Median	0.25	0.75
Col 1	7	0	0.04	0.0085	0.755
Col 2	7	0	2.46	0.75	13.905
Col 3	7	0	685.62	144.323	1566.41
Chi-square= 14.000 with 2 degrees of freedom. P(est.)= <0.001 P(exact)= <0.001
The differences in the median values among the treatment groups are greater than would be expected by chance; there is a statistically significant difference (P = <0.001)
To isolate the group or groups that differ from the others use a multiple comparison procedure.
All Pairwise Multiple Comparison Procedures (Student-Newman-Keuls Method) :
Comparison	Diff of Ranks	q	P<0.05
Col 3 vs Col 1	14	5.292	Yes
Col 3 vs Col 2	7	3.742	Yes
Col 2 vs Col 1	7	3.742	Yes

## Sheet: Fig2B
donor	control	S protein	N protein
1	72.52	105.15	3465.31
2	346.78	639.74	11122.5
3	442.99	987.11	35257.3
4	450.69	964.6	113563
5	698.72	785.63	23124.6
6	438.31	13549.3	92244
7	110.37	3398.01	83767
Group	N	Missing	Median	0.25	0.75
Col 1	7	0	438.31	169.473	448.765
Col 2	7	0	964.6	676.213	2795.28
Col 3	7	0	35257.3	14123	90124.8
Chi-square= 14.000 with 2 degrees of freedom. P(est.)= <0.001 P(exact)= <0.001
The differences in the median values among the treatment groups are greater than would be expected by chance; there is a statistically significant difference (P = <0.001)
To isolate the group or groups that differ from the others use a multiple comparison procedure.
All Pairwise Multiple Comparison Procedures (Student-Newman-Keuls Method) :
Comparison	Diff of Ranks	q	P<0.05
Col 3 vs Col 1	14	5.292	Yes
Col 3 vs Col 2	7	3.742	Yes
Col 2 vs Col 1	7	3.742	Yes

## Sheet: Fig2C
donor	control	S protein	N protein
1	66.27	165	587.63
2	139.86	265.28	1809.27
3	359.82	895.82	314.22
4	521.31	938.22	756.47
5	33.69	89.29	241.91
6	395.02	539.67	589.43
7	283.3	1351.62	431.76
Group	N	Missing	Median	0.25	0.75
Col 1	7	0	283.3	84.668	386.22
Col 2	7	0	539.67	190.07	927.62
Col 3	7	0	587.63	343.605	714.71
Chi-square= 7.714 with 2 degrees of freedom. P(est.)= 0.021 P(exact)= 0.021
The differences in the median values among the treatment groups are greater than would be expected by chance; there is a statistically significant difference (P = 0.021)
To isolate the group or groups that differ from the others use a multiple comparison procedure.
All Pairwise Multiple Comparison Procedures (Student-Newman-Keuls Method) :
Comparison	Diff of Ranks	q	P<0.05
Col 2 vs Col 1	9	3.402	Yes
Col 2 vs Col 3	0	0	No
Col 3 vs Col 1	9	4.811	Yes

## Sheet: Fig2D
donor	control	S protein	N protein
1	724.27	752.92	555.93
2	954.01	850.02	1371.17
3	653.09	953.48	2445.03
4	1310.58	731.03	1272.22
5	961.12	612.13	1249.51
6	812.26	979.52	1431.36
7	784.8	609.08	1048.49
Group	N	Missing	Median	0.25	0.75
Col 1	7	0	812.26	739.403	959.342
Col 2	7	0	752.92	641.855	927.615
Col 3	7	0	1272.22	1098.74	1416.31
Chi-square= 3.714 with 2 degrees of freedom. P(est.)= 0.156 P(exact)= 0.192
The differences in the median values among the treatment groups are not great enough to exclude the possibility that the difference is due to random sampling variability; there is not a statistically significant difference (P = 0.192)

## Sheet: Fig3A
donor	control	S protein	N protein
1	164.03	814.69	375.73
2	66.51	37.5	1401.23
3	0.86	44.87	46.26
4	11.83	213.84	379.61
5	5.85	176.51	113.51
6	14.22	152.11	484.73
7	1.58	3.62	93.91
Group	N	Missing	Median	0.25	0.75
Col 1	7	0	11.83	2.648	53.438
Col 2	7	0	152.11	39.343	204.507
Col 3	7	0	375.73	98.81	458.45
Chi-square= 8.857 with 2 degrees of freedom. P(est.)= 0.012 P(exact)= 0.008
The differences in the median values among the treatment groups are greater than would be expected by chance; there is a statistically significant difference (P = 0.008)
To isolate the group or groups that differ from the others use a multiple comparison procedure.
All Pairwise Multiple Comparison Procedures (Student-Newman-Keuls Method) :
Comparison	Diff of Ranks	q	P<0.05
Col 3 vs Col 1	11	4.158	Yes
Col 3 vs Col 2	4	2.138	No
Col 2 vs Col 1	7	3.742	Yes

## Sheet: Fig3B
donor	control	S protein	N protein
1	5987.75	14767.1	31950.5
2	7672.2	23314.8	44529.7
3	2056.2	3815.6	5719.44
4	1282.02	7488.07	31397.3
5	1455.9	5847.37	6778.14
6	583.98	3612.98	25373.5
7	392.28	876.54	8041.27
Group	N	Missing	Median	0.25	0.75
Col 1	7	0	1455.9	758.49	5004.86
Col 2	7	0	5847.37	3663.64	12947.4
Col 3	7	0	25373.5	7093.92	31812.2
Chi-square= 14.000 with 2 degrees of freedom. P(est.)= <0.001 P(exact)= <0.001
The differences in the median values among the treatment groups are greater than would be expected by chance; there is a statistically significant difference (P = <0.001)
To isolate the group or groups that differ from the others use a multiple comparison procedure.
All Pairwise Multiple Comparison Procedures (Student-Newman-Keuls Method) :
Comparison	Diff of Ranks	q	P<0.05
Col 3 vs Col 1	14	5.292	Yes
Col 3 vs Col 2	7	3.742	Yes
Col 2 vs Col 1	7	3.742	Yes

## Sheet: Fig3C
donor	control	S protein	N protein
1	0.52	0.36	65.51
2	0.36	0.56	25.68
3	3.77	12.89	91.24
4	33.69	89.29	241.91
5	22.75	74.73	134.05
6	110.64	173.52	240.69
7	46.71	51.47	50.33
Group	N	Missing	Median	0.25	0.75
Col 1	7	0	22.75	1.333	43.455
Col 2	7	0	51.47	3.643	85.65
Col 3	7	0	91.24	54.125	214.03
Chi-square= 10.286 with 2 degrees of freedom. P(est.)= 0.006 P(exact)= 0.004
The differences in the median values among the treatment groups are greater than would be expected by chance; there is a statistically significant difference (P = 0.004)
To isolate the group or groups that differ from the others use a multiple comparison procedure.
All Pairwise Multiple Comparison Procedures (Student-Newman-Keuls Method) :
Comparison	Diff of Ranks	q	P<0.05
Col 3 vs Col 1	12	4.536	Yes
Col 3 vs Col 2	6	3.207	Yes
Col 2 vs Col 1	6	3.207	Yes

## Sheet: Fig3D
donor	control	S protein	N protein
1	7170.21	39241.7	3778.38
2	20387.9	23970.3	3596.76
3	1394.72	5471.4	838.49
4	313.91	2522.05	346.89
5	328.03	2985.12	273.74
6	207.9	487.4	498.36
7	389.57	332.15	174.03
Group	N	Missing	Median	0.25	0.75
Col 1	7	0	389.57	317.44	5726.34
Col 2	7	0	2985.12	996.063	19345.5
Col 3	7	0	498.36	292.028	2907.19
Chi-square= 6.000 with 2 degrees of freedom. P(est.)= 0.050 P(exact)= 0.051
The differences in the median values among the treatment groups are not great enough to exclude the possibility that the difference is due to random sampling variability; there is not a statistically significant difference (P = 0.051)

## Sheet: Fig4A
donor	control	S protein	N protein
1	5010.9	15943	55018
2	800	19818	68048
3	2775.1	40024	79373
4	1730.5	44294	75223
5	3578.9	20612	81232
6	2135.4	59692	74623
7	94.957	33167	74448
Group	N	Missing	Median	0.25	0.75
Col 1	7	0	2135.4	1032.62	3377.95
Col 2	7	0	33167	20016.5	43226.5
Col 3	7	0	74623	69648	78335.5
Chi-square= 14.000 with 2 degrees of freedom. P(est.)= <0.001 P(exact)= <0.001
The differences in the median values among the treatment groups are greater than would be expected by chance; there is a statistically significant difference (P = <0.001)
To isolate the group or groups that differ from the others use a multiple comparison procedure.
All Pairwise Multiple Comparison Procedures (Student-Newman-Keuls Method) :
Comparison	Diff of Ranks	q	P<0.05
Col 3 vs Col 1	14	5.292	Yes
Col 3 vs Col 2	7	3.742	Yes
Col 2 vs Col 1	7	3.742	Yes

## Sheet: Fig4B
donor	control	S protein	N protein
1	5507.6	42491	80647
2	14603	68573	79123
3	17791	35967	51625
4	6096.6	34709	77848
5	13405	30059	98531
6	7279.6	37180	132585
7	5642.3	36374	109670
Group	N	Missing	Median	0.25	0.75
Col 1	7	0	7279.6	5755.88	14303.5
Col 2	7	0	36374	35023.5	41163.2
Col 3	7	0	80647	78166.8	106885
Chi-square= 14.000 with 2 degrees of freedom. P(est.)= <0.001 P(exact)= <0.001
The differences in the median values among the treatment groups are greater than would be expected by chance; there is a statistically significant difference (P = <0.001)
To isolate the group or groups that differ from the others use a multiple comparison procedure.
All Pairwise Multiple Comparison Procedures (Student-Newman-Keuls Method) :
Comparison	Diff of Ranks	q	P<0.05
Col 3 vs Col 1	14	5.292	Yes
Col 3 vs Col 2	7	3.742	Yes
Col 2 vs Col 1	7	3.742	Yes

[truncated: 6 more sheets: FigS1A, FigS1B, FigS1C, FigS2A, FigS2B, FigS2C]
